# Supplementary material for: Investigating the mechanism of oridonin against triple-negative breast cancer based on network pharmacology and molecular docking
Source: PLoS One. 2025 Dec 1;20(12):e0332697. doi: 10.1371/journal.pone.0332697 (PMC12668475; doi:10.1371/journal.pone.0332697)
Supplement: S1 File — (TXT) [file pone.0332697.s001.txt]

##########Generate topology file and select appropriate force field##########
gmx pdb2gmx -f rep.pdb -o rep_gmx.gro -p topol.top -ignh
> Select 8 (CHARMM 36)
> Select 1 (TIP3P)
##########1. Add box##########
gmx editconf -f merge_gmx.gro -o rep_newbox.gro -c -d 1.0 -bt cubic 

##########2. Add water model##########
gmx solvate -cp rep_newbox.gro -cs spc216.gro -o rep_solv.gro -p merge_topol.top

##########3. Add ions##########
gmx grompp -f ref.ions.mdp -c rep_solv.gro -p merge_topol.top -o ions.tpr -maxwarn 2

##########4. Neutralize charge##########
gmx genion -s ions.tpr -o solv_ions.gro -p merge_topol.top -pname NA -nname CL -neutral 
> Can select 15 (SOL)

##########5. Energy minimization##########
#Steepest Descent Method
gmx grompp -f ref.em_steep.mdp -c solv_ions.gro -p merge_topol.top -o em.tpr -maxwarn 2
gmx mdrun -v -deffnm em
#Conjugate Gradient Method
gmx grompp -f ref.em_cg.mdp -c em.gro -p merge_topol.top -o em.tpr -maxwarn 2
gmx mdrun -v -deffnm em

##########6. Conformational restraint##########
gmx genrestr -f lig.gro -o posre_lig.itp -fc 1000 1000 1000
> 2   (Select ligand)
gmx make_ndx -f em.gro -o index.ndx 
> 1 | 13    (Select protein and ligand)
> q   Press Enter

##########7. NVT pre-equilibration##########
gmx grompp -f ref.nvt.mdp -c em.gro -r em.gro -p merge_topol.top -n index.ndx -o nvt.tpr -maxwarn 3
gmx mdrun -v -deffnm nvt -nb gpu

##########8. NPT pre-equilibration##########
gmx grompp -f ref.npt.mdp -c nvt.gro -r nvt.gro -t nvt.cpt -p merge_topol.top -n index.ndx -o npt.tpr -maxwarn 3
gmx mdrun -v -deffnm npt -nb gpu

##########9. Molecular dynamics simulation##########
gmx grompp -f ref.md.mdp -c npt.gro -r npt.gro -t npt.cpt -p merge_topol.top -n index.ndx -o md_0_1.tpr -maxwarn 3
gmx mdrun -v -deffnm md_0_1 -nb gpu

##########10. Trajectory correction##########
gmx trjconv -s md_0_1.tpr -f md_0_1.xtc -o mdw.xtc -pbc whole   
> Select 0 ("System")
gmx trjconv -s md_0_1.tpr -f mdw.xtc -o md.xtc -pbc mol -center
> Select 1 ("Protein") as the center, then select 0 ("System") for output

##########11. Calculate RMSD##########
gmx rms -s md_0_1.tpr -f md.xtc -o pic.rmsd.xvg
> Select 4 ("Backbone") twice for fitting and RMSD calculation

##########12. Calculate RMSD of protein plus ligand##########
gmx make_ndx -f md_0_1.gro -o index2.ndx
> 1 | 13    (Select protein and ligand)
> q  Press Enter
gmx rms -s md_0_1.tpr -f md.xtc -n index2.ndx -o pic.rmsd2.xvg
> Select 20 ("Protein_MOL") twice for fitting and RMSD calculation

##########13. Calculate RMSF##########
gmx rmsf -s md_0_1.tpr -f md.xtc -res -o pic.rmsf.xvg
> Select 1 ("protein")

##########14. Calculate radius of gyration of protein##########
gmx gyrate -s md_0_1.tpr -f md.xtc -o pic.gyrate.xvg
> Select 4 ("Backbone")

##########15. Calculate solvent accessible surface area##########
gmx sasa -s md_0_1.tpr -f md.xtc -surface -o pic.area.xvg
> Select 1 ("protein")

##########16. Calculate hydrogen bonds##########
gmx hbond -s md_0_1.tpr -f md.xtc -num pic.hbnum.xvg
> Select 1 ("protein") and 13 (ligand name) in sequence

##########17. Generate animation of molecular dynamics simulation trajectory##########
gmx trjconv -f md.xtc -s md_0_1.tpr -o delWater.pdb -pbc mol -n index.ndx -dt 100 -center -ur compact
#-dt 100 (Generate one frame every 100ps, each frame is about 5M memory)
> First select protein, then select non-water

##########Install Python##########
pip install matplotlib

##########Gibbs plot##########
gmx sham -f merge.xvg -ls gibbs.xpm -nlevels 50
python xpm2png.py -f gibbs.xpm -show no -ip yes -o gibbs.png

##########PCA analysis##########
gmx covar -s md_0_1.tpr -f md.xtc -o eigenvalues.xvg -v eigenvectors.trr -xpma covapic.xpm
> Select C-alpha atoms (3)
python xpm2png.py -f covapic.xpm -show no -ip yes -o covapic.png

gmx anaeig -s md_0_1.tpr -f md.xtc -v eigenvectors.trr -first 1 -last 1 -proj pc1.xvg 
> Select C-alpha atoms (3)
gmx anaeig -s md_0_1.tpr -f md.xtc -v eigenvectors.trr -first 2 -last 2 -proj pc2.xvg 
> Select C-alpha atoms (3)

gmx sham -f merge.xvg -ls pca_gibbs.xpm -nlevels 50 
python xpm2png.py -f pca_gibbs.xpm -show no -ip yes -o pca_gibbs.png
